# Supplementary material for: Diet-Related and Gut-Derived Metabolites and Health Outcomes: A Scoping Review
Source: Metabolites. 2022 Dec 14;12(12):1261. doi: 10.3390/metabo12121261 (PMC9782760; doi:10.3390/metabo12121261)
Supplement: Supplementary file 1 [file metabolites-12-01261-s001.zip]

Archive with 1 entries (1 files):
- metabolites-2042972-supplementary.pdf
